# Supplementary material for: Interactions between Obesity Status and Dietary Intake of Monounsaturated and Polyunsaturated Oils on Human Gut Microbiome Profiles in the Canola Oil Multicenter Intervention Trial (COMIT)
Source: Front Microbiol. 2016 Oct 10;7:1612. doi: 10.3389/fmicb.2016.01612 (PMC5056191; doi:10.3389/fmicb.2016.01612)
Supplement: TABLE S6 — Correlation between bacterial phyla and metabolic parameters. [file Table_6.xlsx]

## Sheet: Sheet1
ID	Tx-Code	Dietary phase	Tx-Label	BMI-code	BMI-Label	GENDER	age	BMI	TC	HDL-C	LDL-C	TG	Acidobacteria	Actinobacteria	Aquificae	Bacteroidetes	Chrysiogenetes	Cyanobacteria	Deinococcus-Thermus	Firmicutes	Fusobacteria	Nitrospira	Proteobacteria	Synergistetes	TM7	Tenericutes	Verrucomicrobia	F/B
100	2	2	CanolaDHA	3	Obesity	1	57	43.5918	5.395	1.09	3.16636	2.505	0	3.24675	0	14.2857	0	0	0	81.8182	0	0	0.649351	0	0	0	0	5.72727
100	1	5	Canola	3	Obesity	1	57	43.5918	5.48	1.025	2.92545	3.365	0	4.34783	0	11.3043	0	0	0	83.4783	0	0	0.869565	0	0	0	0	7.38462
101	2	2	CanolaDHA	2	Overweight	2	57	27.3909	5.155	1.425	3.14591	1.285	0	4.62428	1.7341	12.7168	0	0	0	79.1908	0	0	0.578035	0	0	0	1.15607	6.22727
101	3	3	CornSaff	2	Overweight	2	57	27.3909	5.34	1.285	3.29818	1.665	0.578035	3.46821	1.7341	11.5607	0	0	0	80.3468	0	0	1.7341	0	0	0	0.578035	6.95
101	5	4	CanolaOleic	2	Overweight	2	57	27.3909	5.05	1.165	2.95091	2.055	0	1.40845	2.34742	7.51174	0	0	0	85.446	0	0	1.87793	0.469484	0	0	0.938967	11.375
101	4	5	FlaxSaff	2	Overweight	2	57	27.3909	5.475	1.305	3.36545	1.77	0	2.7027	0.900901	11.7117	0	0	0	84.6847	0	0	0	0	0	0	0	7.23077
103	1	3	Canola	2	Overweight	2	56	29.0311	6.115	1.845	3.54273	1.6	0	4.11765	1.76471	5.88235	0	0	0	85.8824	0	0	1.76471	0	0	0	0.588235	14.6
103	2	5	CanolaDHA	2	Overweight	2	56	29.0311	5.8	2.025	3.29545	1.055	0	3.30579	3.30579	7.43802	0	0	0	83.4711	0	0	2.47934	0	0	0	0	11.2222
104	5	3	CanolaOleic	2	Overweight	2	80	25.2174	4.645	1.46	1.985	2.64	0	2.94118	0	11.7647	0.735294	0.735294	0	83.0882	0	0	0	0	0.735294	0	0	7.0625
104	2	5	CanolaDHA	2	Overweight	2	80	25.2174	4.575	1.74	1.95545	1.935	0	3.50877	0	15.7895	0	1.75439	0	78.9474	0	0	0	0	0	0	0	5
105	1	3	Canola	3	Obesity	1	42	30.0926	5.17	0.895	3.19545	2.375	0	3.125	0	6.25	0	0	0	87.5	0	0	3.125	0	0	0	0	14
105	4	4	FlaxSaff	3	Obesity	1	42	30.0926	4.495	0.91	1.91	3.685	0	0.925926	0	3.7037	0	0	0	94.4444	0	0	0.925926	0	0	0	0	25.5
105	2	5	CanolaDHA	3	Obesity	1	42	30.0926	5.49	0.995	3.44273	2.315	0	0	0	1.66667	0	0	0	98.3333	0	0	0	0	0	0	0	59
109	1	3	Canola	1	Normal weight	2	63	22.1797	7.74	1.27	5.99273	1.05	0	1.76991	2.65487	7.9646	0	0	0	85.8407	0	0	1.76991	0	0	0	0	10.7778
110	5	3	CanolaOleic	2	Overweight	1	29	28.2804	4.285	0.76	2.86364	1.455	0	4.14201	1.18343	11.2426	0	0	0	82.8402	0	0	0.591716	0	0	0	0	7.36842
110	1	5	Canola	2	Overweight	1	29	28.2804	5.215	0.985	3.24364	2.17	0	1.66667	0	25	0	0	0	68.3333	0	0	5	0	0	0	0	2.73333
112	1	2	Canola	2	Overweight	1	25	25.464	5.175	0.86	2.96045	2.98	0	3.125	0	12.5	0	0	0	81.25	3.125	0	0	0	0	0	0	6.5
112	2	3	CanolaDHA	2	Overweight	1	25	25.464	5.835	0.98	4.17545	1.495	0	5.35714	0	16.0714	0	0	0	73.2143	1.78571	0	3.57143	0	0	0	0	4.55556
112	5	4	CanolaOleic	2	Overweight	1	25	25.464	6.055	1.035	3.78136	2.725	0	3.79747	0	21.519	0	0	0	67.0886	2.53165	0	5.06329	0	0	0	0	3.11765
113	5	2	CanolaOleic	3	Obesity	2	50	31.4	5.795	1.325	3.58818	1.94	0	3.37079	0	24.7191	0	0	0	71.9101	0	0	0	0	0	0	0	2.90909
113	3	3	CornSaff	3	Obesity	2	50	31.4	6.125	1.32	4.03227	1.7	0	3.97727	0	12.5	0	0	0	81.8182	0	0	1.13636	0	0	0	0.568182	6.54545
115	1	2	Canola	3	Obesity	2	59	36.4525	6.01	1.31	3.63864	2.335	0	1.6129	0	30.6452	0	0	0	64.5161	0	0	3.22581	0	0	0	0	2.10526
115	3	3	CornSaff	3	Obesity	2	59	36.4525	6.28	1.15	3.68	3.19	0	5.46875	0.78125	13.2812	0	0.78125	0	78.9062	0	0	0.78125	0	0	0	0	5.94118
115	5	5	CanolaOleic	3	Obesity	2	59	36.4525	6.675	1.35	4.39773	2.04	0	3.25203	0	16.2602	0	0	0	69.9187	0	0	8.13008	0	0	0	0.813008	4.3
116	1	3	Canola	3	Obesity	2	41	35.6564	5.21	0.795	3.51273	1.985	0	3.79147	0.947867	6.63507	0	0	0	88.1517	0	0	0.473934	0	0	0	0	13.2857
116	5	5	CanolaOleic	3	Obesity	2	41	35.6564	5.08	0.795	3.085	2.64	0	0	0	12.1212	0	0	0	86.3636	0	0	1.51515	0	0	0	0	7.125
117	2	2	CanolaDHA	2	Overweight	2	62	27.4756	4.535	1.565	2.66545	0.67	0	3.19149	1.06383	17.0213	0	0	0	77.6596	0	0	1.06383	0	0	0	0	4.5625
118	5	3	CanolaOleic	3	Obesity	2	64	32.2979	5.555	1.825	3.32091	0.9	0	2.8169	0	0.704225	0	0	0	94.3662	0	0	2.11268	0	0	0	0	134
118	4	4	FlaxSaff	3	Obesity	2	64	32.2979	5.595	1.97	3.20227	0.93	0	1.08696	0	2.17391	0	0	0	93.4783	1.08696	0	1.08696	0	0	0	1.08696	43
118	2	5	CanolaDHA	3	Obesity	2	64	32.2979	6.26	2.32	3.60364	0.74	0	3.07692	0	3.07692	0	0	0	93.8462	0	0	0	0	0	0	0	30.5
123	1	2	Canola	2	Overweight	2	56	26.8966	4.53	1.25	2.63455	1.42	0	4.25532	0	19.1489	0	0	0	76.5957	0	0	0	0	0	0	0	4
123	3	3	CornSaff	2	Overweight	2	56	26.8966	4.465	1.305	2.585	1.265	0	2.68199	1.53257	8.81226	0	0	0	78.5441	0	0	7.27969	0.383142	0	0.383142	0	8.91304
124	5	2	CanolaOleic	3	Obesity	2	50	30.6247	4.23	1.19	2.57636	1.02	0	0	2.83019	8.49057	0	0	0	80.1887	0.943396	0	6.60377	0.943396	0	0	0	9.44444
124	1	3	Canola	3	Obesity	2	50	30.6247	4.07	1.1	2.64273	0.72	0	1.38408	2.42215	5.53633	0.346021	0	0	84.083	0	0	4.49827	0	0	1.38408	0.346021	15.1875
124	3	5	CornSaff	3	Obesity	2	50	30.6247	4.08	1.275	2.47545	0.725	0	0.909091	2.72727	8.18182	0	0	0	86.3636	0	0	0.909091	0.909091	0	0	0	10.5556
125	1	2	Canola	2	Overweight	2	54	26.9972	7.325	1.095	4.59364	3.6	0	2.73973	0	6.84932	0	0	0	90.411	0	0	0	0	0	0	0	13.2
125	4	3	FlaxSaff	2	Overweight	2	54	26.9972	6.73	0.95	4.16636	3.55	0	2.10526	0	8.94737	0	0	0	86.8421	0.526316	0	0.526316	0	0	0	1.05263	9.70588
126	1	2	Canola	3	Obesity	1	66	31.8457	4.465	1.27	2.53591	1.45	0	4.05405	0	10.8108	0	0	0	83.7838	0	0	1.35135	0	0	0	0	7.75
126	3	3	CornSaff	3	Obesity	1	66	31.8457	4.72	1.37	2.71818	1.39	0	1.85185	0	7.40741	0	0	0	90.7407	0	0	0	0	0	0	0	12.25
126	4	5	FlaxSaff	3	Obesity	1	66	31.8457	5.06	1.34	3.08818	1.39	0	1.78571	0	14.2857	0	0	0	83.9286	0	0	0	0	0	0	0	5.875
129	3	2	CornSaff	3	Obesity	2	57	31.4349	4.815	1.39	2.35909	2.345	0	2.63158	0	5.26316	0	0	0	92.1053	0	0	0	0	0	0	0	17.5
129	1	3	Canola	3	Obesity	2	57	31.4349	4.845	1.46	2.22136	2.56	0	0.952381	0	4.7619	0	0	0	91.4286	0	0.952381	0.952381	0	0	0	0.952381	19.2
130	2	1	CanolaDHA	1	Normal weight	2	61	24.6355	6.335	1.345	4.41727	1.26	0	3.14961	0	11.0236	0	0	0	81.8898	0	0	3.93701	0	0	0	0	7.42857
130	4	2	FlaxSaff	1	Normal weight	2	61	24.6355	5.05	1.415	3.16	1.045	0	2.7027	0	14.8649	0	0	0	79.7297	0	0	2.7027	0	0	0	0	5.36364
130	3	3	CornSaff	1	Normal weight	2	61	24.6355	5.255	1.38	3.39773	1.05	0	3.57143	0	9.52381	0	0	0	80.9524	0	0	4.7619	0	0	0	0.595238	8.5
130	5	5	CanolaOleic	1	Normal weight	2	61	24.6355	5.305	1.48	3.30909	1.135	0	4.7619	0	17.4603	0	0	0	76.1905	0	0	0	0	0	0	1.5873	4.36364
131	3	1	CornSaff	3	Obesity	1	50	30.4122	4.785	1.11	3.07955	1.31	0	1.36054	2.72109	8.84354	1.36054	0	0	83.6735	0	0	2.04082	0	0	0	0	9.46154
131	5	2	CanolaOleic	3	Obesity	1	50	30.4122	5.96	1.02	4.02636	2.01	0	2.65487	0.884956	15.9292	0	0	0	78.7611	0	0	1.76991	0	0	0	0	4.94444
132	2	1	CanolaDHA	2	Overweight	2	55	26.324	5.02	1.71	2.93955	0.815	0	3.10881	2.07254	10.8808	0	0	2.59067	78.2383	0	0	2.59067	0	0	0	0.518135	7.19048
132	4	2	FlaxSaff	2	Overweight	2	55	26.324	5.13	1.425	3.17318	1.17	0	2.7972	1.3986	13.2867	0	0	0	80.4196	0	0	2.0979	0	0	0	0	6.05263
132	3	3	CornSaff	2	Overweight	2	55	26.324	5.36	1.525	3.45318	0.84	0	2.84091	0	13.6364	0	0	0	81.8182	0	0	0.568182	1.13636	0	0	0	6
132	1	4	Canola	2	Overweight	2	55	26.324	5.315	1.475	3.42636	0.91	0	4.16667	2.08333	11.8056	0	0	0	79.8611	0	0	1.38889	0	0	0	0.694444	6.76471
134	2	1	CanolaDHA	3	Obesity	2	57	31.3906	7.86	1.015	6.00864	1.84	0	2.12766	0.70922	7.80142	0	0	0	86.5248	0	0	2.83688	0	0	0	0	11.0909
134	3	2	CornSaff	3	Obesity	2	57	31.3906	7.32	1.025	5.27	2.255	0	2.22222	1.11111	10	0	0	0	84.4444	0	0	2.22222	0	0	0	0	8.44444
134	1	3	Canola	3	Obesity	2	57	31.3906	7.56	1.045	5.50818	2.215	0	2.94118	0	7.64706	0	0	0	83.5294	0	0	5.88235	0	0	0	0	10.9231
134	4	5	FlaxSaff	3	Obesity	2	57	31.3906	6.825	1.13	5.05409	1.41	0	1.8018	0	9.00901	0	0	0	84.6847	0	0	2.7027	0	0	1.8018	0	9.4
135	5	2	CanolaOleic	3	Obesity	2	60	32.477	4.765	1.205	2.86909	1.52	0	4.54545	0	16.6667	0	0	0	77.2727	1.51515	0	0	0	0	0	0	4.63636
135	1	3	Canola	3	Obesity	2	60	32.477	5.1	1.38	3.10636	1.35	0	2.5974	0	12.987	0	0	0	83.1169	1.2987	0	0	0	0	0	0	6.4
135	2	5	CanolaDHA	3	Obesity	2	60	32.477	5.025	1.47	2.95955	1.31	0	6.66667	0	13.3333	0	0	0	78.3333	1.66667	0	0	0	0	0	0	5.875
136	2	1	CanolaDHA	3	Obesity	2	35	30.8596	5.24	1.31	3.50273	0.94	0	2.04082	0	21.4286	0	0	0	75.5102	0	0	1.02041	0	0	0	0	3.52381
136	3	2	CornSaff	3	Obesity	2	35	30.8596	4.97	1.3	3.15636	1.13	0	3.84615	0	17.9487	0	0	0	78.2051	0	0	0	0	0	0	0	4.35714
136	5	3	CanolaOleic	3	Obesity	2	35	30.8596	5.18	1.215	3.48091	1.065	0	2.11268	0	2.11268	0	0	0	94.3662	0	0	1.40845	0	0	0	0	44.6667
137	3	2	CornSaff	1	Normal weight	2	54	21.7845	5.395	1.72	3.31136	0.8	0	3.15789	0	14.7368	0	0	0	82.1053	0	0	0	0	0	0	0	5.57143
137	4	3	FlaxSaff	1	Normal weight	2	54	21.7845	4.875	1.4	3.01364	1.015	0	1.8018	0	18.9189	0	0	0	78.3784	0	0	0.900901	0	0	0	0	4.14286
137	1	4	Canola	1	Normal weight	2	54	21.7845	5.535	1.58	3.46636	1.075	0	1.80723	0	11.4458	0	0	0	82.5301	0	0	3.01205	0.60241	0	0	0.60241	7.21053
137	2	5	CanolaDHA	1	Normal weight	2	54	21.7845	5.725	1.665	3.54636	1.13	0	1.75439	0	12.2807	0	0	0	84.2105	0	0	1.16959	0	0	0	0.584795	6.85714
												Average	0.0087581	2.80478	0.589565	11.6226	0.0369979	0.0495595	0.0392526	82.5136	0.219387	0.01443	1.73728	0.0673316	0.0111408	0.0540762	0.191861	12.1721

## Sheet: All_Trt
	age	BMI	TC	HDL-C	LDL-C	TG	Acidobacteria	Actinobacteria	Aquificae	Bacteroidetes	Chrysiogenetes	Cyanobacteria	Deinococcus-Thermus	Firmicutes	Fusobacteria	Nitrospira	Proteobacteria	Synergistetes	TM7	Tenericutes	Verrucomicrobia	F: B
age		0.22479	0.75417	4.0089e-06	0.41217	0.24782	0.71507	0.29979	0.42615	0.63626	0.97562	0.014049	0.79434	0.55891	0.35866	0.71507	0.25193	0.33461	0.091667	0.75385	0.41921	0.62489
BMI	0.15145		0.7513	0.089716	0.86367	0.028717	0.63992	0.80232	0.34317	0.19172	0.61343	0.61506	0.37583	0.093201	0.71033	0.40472	0.37495	0.17523	0.22964	0.9452	0.1335	0.18511
TC	0.039281	0.039755		0.76486	3.8349e-30	0.078883	0.85587	0.43852	0.23063	0.84617	0.021365	0.49232	0.45082	0.55256	0.98443	0.3623	0.085629	0.054696	0.24047	0.33902	0.366	0.83394
HDL-C	0.53336	-0.21055	-0.037522		0.32945	1.2353e-07	0.89677	0.29737	0.88958	0.71083	0.72735	0.30877	0.18267	0.4539	0.24127	0.37619	0.25986	0.60155	0.37619	0.41173	0.0088097	0.6506
LDL-C	-0.10264	-0.021544	0.93318	-0.12192		0.497	0.95862	0.49515	0.45737	0.71509	0.047452	0.19277	0.39054	0.94144	0.81194	0.12231	0.019586	0.1121	0.10992	0.60694	0.59452	0.72195
TG	-0.14426	0.26939	0.21785	-0.59676	0.08508		0.77527	0.72679	0.02408	0.98666	0.72115	0.051584	0.15026	0.39299	0.44963	0.21996	0.36355	0.044777	0.19156	0.20626	0.37409	0.95927
Acidobacteria	0.045786	-0.058654	0.02279	-0.016281	0.0065114	0.035814		0.45081	0.17046	0.9793	0.82925	0.82925	0.90242	0.62172	0.69535	0.90242	0.7332	0.75487	0.90242	0.82925	0.15386	0.85588
Actinobacteria	0.12957	-0.031407	0.096987	0.13021	0.085444	0.043824	0.094416		0.6264	0.0028153	0.14059	0.12935	0.81534	9.2749e-05	0.3807	0.15027	0.09867	0.018002	0.91734	0.14641	0.72984	0.0017567
Aquificae	-0.099616	-0.11853	-0.14958	-0.017422	-0.093058	-0.2775	0.17074	-0.061031		0.052408	0.091242	0.73039	0.1262	0.87019	0.18237	0.49552	0.020914	0.02206	0.49552	0.18822	0.29798	0.075304
Bacteroidetes	-0.059296	-0.16273	-0.024342	0.046499	0.045783	0.0020982	0.0032555	0.36206	-0.23985		0.3274	0.32878	0.81535	3.2526e-22	0.27581	0.16594	0.39075	0.37617	0.89679	0.17361	0.32019	1.0248e-73
Chrysiogenetes	-0.0038346	-0.063331	-0.28288	-0.043732	-0.24495	-0.044768	-0.027058	-0.18335	0.20958	-0.12244		0.01784	0.82925	0.596	0.49043	0.82925	0.69899	0.58261	6.4755e-07	0.01784	0.97653	0.31198
Cyanobacteria	0.30102	-0.063042	-0.086004	0.1272	-0.16235	0.24067	-0.027058	0.18861	-0.043225	0.12209	0.29082		0.82925	0.37647	0.49043	0.82925	0.078842	0.58261	1.7065e-06	0.70436	0.32976	0.29921
Deinococcus-Thermus	-0.032704	-0.11079	-0.094414	0.16606	-0.10744	-0.17907	-0.015385	0.029301	0.19015	-0.0293	-0.027058	-0.027058		0.2853	0.69535	0.90242	0.38569	0.75487	0.90242	0.82925	0.1988	0.9793
Firmicutes	0.073246	0.20835	0.074428	-0.093774	-0.0092176	0.10689	-0.061858	-0.4624	0.020505	-0.87857	0.066456	-0.11064	-0.13348		0.14946	0.18273	0.23111	0.99348	0.93796	0.85697	0.94038	5.8808e-25
Fusobacteria	-0.11481	0.046583	-0.0024495	-0.14626	-0.02985	0.094661	-0.049113	0.10967	-0.16617	0.13612	-0.086378	-0.086378	-0.049113	-0.17941		0.69535	0.60877	0.87206	0.69535	0.49043	0.94382	0.27221
Nitrospira	0.045786	0.10427	-0.11395	0.11071	-0.19209	0.15302	-0.015385	-0.17906	-0.085372	-0.17254	-0.027058	-0.027058	-0.015385	0.16604	-0.049113		0.85442	0.75487	0.90242	0.82925	0.045744	0.16594
Proteobacteria	-0.14303	-0.111	0.21322	-0.14069	0.28674	-0.11365	0.042756	-0.20502	0.28383	-0.10739	0.048496	-0.21788	0.10854	-0.14943	-0.064163	-0.023023		0.10479	0.20552	0.019184	0.24399	0.51017
Synergistetes	-0.12064	-0.16889	-0.23763	0.065456	-0.19741	-0.24788	-0.039166	-0.29042	0.28145	-0.11071	-0.068883	-0.068883	-0.039166	-0.0010256	0.020207	-0.039166	0.20146		0.75487	0.20665	0.59993	0.39759
TM7	0.20931	-0.14989	-0.1465	0.11071	-0.1986	0.16279	-0.015385	0.013023	-0.085372	0.016278	0.56822	0.55018	-0.015385	0.009767	-0.049113	-0.015385	-0.15787	-0.039166		0.82925	0.58045	0.89679
Tenericutes	-0.039334	0.0086255	-0.11955	-0.10273	-0.06449	-0.15761	-0.027058	-0.18075	0.16401	-0.16951	0.29082	-0.047589	-0.027058	0.022615	-0.086378	-0.027058	0.28765	0.15748	-0.027058		0.95161	0.1928
Verrucomicrobia	0.10111	-0.18663	0.11308	0.32001	0.066723	-0.11119	0.17753	0.043316	0.13005	-0.12426	0.0036922	-0.12184	0.16021	0.009385	-0.0088426	0.2468	0.14542	0.065747	-0.069278	0.0076152		0.37299
F: B	0.061298	0.16515	0.026304	-0.056791	-0.044634	0.0064093	-0.022788	-0.37793	0.22044	-0.99718	0.12637	-0.12972	-0.0032555	0.90144	-0.13713	0.17254	0.082503	0.10586	-0.016277	0.16234	0.11145

## Sheet: Canola
age	BMI	TC	HDL-C	LDL-C	TG	Actinobacteria	Aquificae	Bacteroidetes	Firmicutes	Fusobacteria	Proteobacteria	Verrucomicrobia	F/B
57	43.5918	5.48	1.025	2.92545	3.365	4.34783	0	11.3043	83.4783	0	0.869565	0	7.38462
56	29.0311	6.115	1.845	3.54273	1.6	4.11765	1.76471	5.88235	85.8824	0	1.76471	0.588235	14.6
42	30.0926	5.17	0.895	3.19545	2.375	3.125	0	6.25	87.5	0	3.125	0	14
63	22.1797	7.74	1.27	5.99273	1.05	1.76991	2.65487	7.9646	85.8407	0	1.76991	0	10.7778
29	28.2804	5.215	0.985	3.24364	2.17	1.66667	0	25	68.3333	0	5	0	2.73333
25	25.464	5.175	0.86	2.96045	2.98	3.125	0	12.5	81.25	3.125	0	0	6.5
59	36.4525	6.01	1.31	3.63864	2.335	1.6129	0	30.6452	64.5161	0	3.22581	0	2.10526
41	35.6564	5.21	0.795	3.51273	1.985	3.79147	0.947867	6.63507	88.1517	0	0.473934	0	13.2857
56	26.8966	4.53	1.25	2.63455	1.42	4.25532	0	19.1489	76.5957	0	0	0	4
50	30.6247	4.07	1.1	2.64273	0.72	1.38408	2.42215	5.53633	84.083	0	4.49827	0.346021	15.1875
54	26.9972	7.325	1.095	4.59364	3.6	2.73973	0	6.84932	90.411	0	0	0	13.2
66	31.8457	4.465	1.27	2.53591	1.45	4.05405	0	10.8108	83.7838	0	1.35135	0	7.75
57	31.4349	4.845	1.46	2.22136	2.56	0.952381	0	4.7619	91.4286	0	0.952381	0.952381	19.2
55	26.324	5.315	1.475	3.42636	0.91	4.16667	2.08333	11.8056	79.8611	0	1.38889	0.694444	6.76471
57	31.3906	7.56	1.045	5.50818	2.215	2.94118	0	7.64706	83.5294	0	5.88235	0	10.9231
60	32.477	5.1	1.38	3.10636	1.35	2.5974	0	12.987	83.1169	1.2987	0	0	6.4
54	21.7845	5.535	1.58	3.46636	1.075	1.80723	0	11.4458	82.5301	0	3.01205	0.60241	7.21053
	age	BMI	TC	HDL-C	LDL-C	TG	Actinobacteria	Aquificae	Bacteroidetes	Firmicutes	Fusobacteria	Proteobacteria	Verrucomicrobia	F/B
age		0.17914	0.61794	0.029024	0.9477	0.50561	0.9813	0.92357	0.76753	0.9701	0.68722	0.92487	0.80239	0.76753
BMI	0.34195		0.38952	0.48847	0.4003	0.2201	0.94042	0.37859	0.70117	0.5928	0.81532	0.98501	0.31643	0.70117
TC	0.13038	-0.22304		0.61548	8.9648e-07	0.4741	0.99627	0.58015	0.82256	0.95533	0.39884	0.33997	0.71021	0.82256
HDL-C	0.52894	-0.18037	0.13129		0.87369	0.068849	0.64214	0.47907	0.98136	0.78246	0.60323	0.87477	0.0034079	0.98136
LDL-C	0.01722	-0.21814	0.89951	0.041718		0.9851	0.68016	0.26335	0.90338	0.85913	0.46954	0.21522	0.48332	0.90338
TG	-0.17343	0.31373	0.18627	-0.45153	-0.004902		0.80065	0.007125	0.80077	0.39489	0.71321	0.35768	0.16486	0.80077
Actinobacteria	-0.0061539	0.01962	-0.0012262	-0.12155	-0.10791	0.066217		0.99538	0.66983	0.72555	0.96674	0.087956	0.47935	0.66983
Aquificae	-0.025183	-0.22809	0.14446	0.18422	0.28739	-0.62649	-0.0015215		0.14084	0.36565	0.37288	0.4843	0.16968	0.14084
Bacteroidetes	0.077491	-0.10049	0.058824	0.006135	0.031863	-0.066176	0.11159	-0.37255		3.5059e-07	0.19214	0.70642	0.11934	0
Firmicutes	0.0098402	0.13971	0.014706	-0.072393	0.046569	0.22059	-0.091968	0.23417	-0.91176		0.37976	0.56118	0.5288	3.5059e-07
Fusobacteria	-0.10541	-0.061262	-0.21879	-0.13582	-0.18816	0.096269	-0.010946	-0.23076	0.33257	-0.22755		0.047659	0.37288	0.19214
Proteobacteria	-0.024753	-0.0049323	0.24661	0.041359	0.3169	-0.23798	-0.42629	0.18207	-0.098646	-0.15167	-0.48652		0.54975	0.70642
Verrucomicrobia	-0.065628	-0.2585	-0.097319	0.6676	-0.18247	-0.35278	-0.18411	0.34906	-0.39232	0.16423	-0.23076	0.15606		0.11934
F/B	-0.077491	0.10049	-0.058824	-0.006135	-0.031863	0.066176	-0.11159	0.37255	-1	0.91176	-0.33257	0.098646	0.39232

## Sheet: Canola-DHA
age	BMI	TC	HDL-C	LDL-C	TG	Actinobacteria	Aquificae	Bacteroidetes	Firmicutes	Fusobacteria	Proteobacteria	Verrucomicrobia	F/B
57	43.5918	5.395	1.09	3.16636	2.505	3.24675	0	14.2857	81.8182	0	0.649351	0	5.72727
57	27.3909	5.155	1.425	3.14591	1.285	4.62428	1.7341	12.7168	79.1908	0	0.578035	1.15607	6.22727
56	29.0311	5.8	2.025	3.29545	1.055	3.30579	3.30579	7.43802	83.4711	0	2.47934	0	11.2222
80	25.2174	4.575	1.74	1.95545	1.935	3.50877	0	15.7895	78.9474	0	0	0	5
42	30.0926	5.49	0.995	3.44273	2.315	0	0	1.66667	98.3333	0	0	0	59
25	25.464	5.835	0.98	4.17545	1.495	5.35714	0	16.0714	73.2143	1.78571	3.57143	0	4.55556
62	27.4756	4.535	1.565	2.66545	0.67	3.19149	1.06383	17.0213	77.6596	0	1.06383	0	4.5625
64	32.2979	6.26	2.32	3.60364	0.74	3.07692	0	3.07692	93.8462	0	0	0	30.5
61	24.6355	6.335	1.345	4.41727	1.26	3.14961	0	11.0236	81.8898	0	3.93701	0	7.42857
55	26.324	5.02	1.71	2.93955	0.815	3.10881	2.07254	10.8808	78.2383	0	2.59067	0.518135	7.19048
57	31.3906	7.86	1.015	6.00864	1.84	2.12766	0.70922	7.80142	86.5248	0	2.83688	0	11.0909
60	32.477	5.025	1.47	2.95955	1.31	6.66667	0	13.3333	78.3333	1.66667	0	0	5.875
35	30.8596	5.24	1.31	3.50273	0.94	2.04082	0	21.4286	75.5102	0	1.02041	0	3.52381
54	21.7845	5.725	1.665	3.54636	1.13	1.75439	0	12.2807	84.2105	0	1.16959	0.584795	6.85714
	age	BMI	TC	HDL-C	LDL-C	TG	Actinobacteria	Aquificae	Bacteroidetes	Firmicutes	Fusobacteria	Proteobacteria	Verrucomicrobia	F/B
age		0.73546	0.52063	0.054883	0.26456	0.71281	0.32374	0.99304	0.93433	0.57163	0.41777	0.23861	0.45384	0.73546
BMI	0.099339		0.88729	0.62612	0.98215	0.61542	0.97026	0.84144	0.70283	0.57335	0.81596	0.11537	0.11225	0.70283
TC	-0.18764	0.041758		0.34992	2.7739e-07	0.63688	0.31053	0.51058	0.061198	0.040849	0.93174	0.10542	0.44297	0.061198
HDL-C	0.52318	-0.14286	-0.27033		0.1351	0.027384	0.78227	0.28088	0.48335	0.68061	0.25201	0.37784	0.46898	0.45492
LDL-C	-0.32009	-0.0065934	0.94725	-0.41978		0.79381	0.16403	0.29791	0.25307	0.16403	0.78747	0.071532	0.53706	0.25307
TG	-0.10817	0.14725	0.13846	-0.58681	0.076923		0.56302	0.16581	0.92276	0.45492	0.48082	0.53802	0.48225	0.98215
Actinobacteria	0.28477	0.010989	-0.29231	0.081319	-0.39341	0.16923		0.63096	0.15895	0.061198	0.022665	0.8563	0.81115	0.13967
Aquificae	-0.0025727	-0.058911	-0.1921	0.30993	-0.29968	-0.39189	0.14088		0.46558	0.81427	0.30727	0.29228	0.19665	0.48783
Bacteroidetes	-0.024283	-0.11209	-0.51209	-0.2044	-0.32747	-0.028571	0.3978	-0.21259		0.00013626	0.27468	0.90395	0.76304	6.5402e-12
Firmicutes	0.16556	0.16484	0.55165	0.12088	0.39341	0.21758	-0.51209	-0.069157	-0.84615		0.090847	0.48808	0.99172	3.8297e-05
Fusobacteria	-0.23544	0.068518	0.025243	-0.32817	0.079337	0.20555	0.60224	-0.29419	0.31374	-0.46881		0.82842	0.46954	0.19569
Proteobacteria	-0.33706	-0.44003	0.45114	-0.25557	0.49559	-0.18001	-0.053337	0.30303	0.035558	-0.20223	0.063814		0.80908	0.88008
Verrucomicrobia	-0.21809	-0.44343	-0.22325	0.21101	-0.18043	-0.2049	-0.070338	0.3671	-0.088687	-0.0030582	-0.21075	0.071124		0.8599
F/B	0.099339	0.11209	0.51209	0.21758	0.32747	0.0065934	-0.41538	0.20235	-0.99121	0.87692	-0.36783	-0.044447	0.051989

## Sheet: CanolaOleic
age	BMI	TC	HDL-C	LDL-C	TG	Actinobacteria	Aquificae	Bacteroidetes	Firmicutes	Fusobacteria	Proteobacteria	Verrucomicrobia	F/B
57	27.3909	5.05	1.165	2.95091	2.055	1.40845	2.34742	7.51174	85.446	0	1.87793	0.938967	11.375
80	25.2174	4.645	1.46	1.985	2.64	2.94118	0	11.7647	83.0882	0	0	0	7.0625
29	28.2804	4.285	0.76	2.86364	1.455	4.14201	1.18343	11.2426	82.8402	0	0.591716	0	7.36842
25	25.464	6.055	1.035	3.78136	2.725	3.79747	0	21.519	67.0886	2.53165	5.06329	0	3.11765
50	31.4	5.795	1.325	3.58818	1.94	3.37079	0	24.7191	71.9101	0	0	0	2.90909
59	36.4525	6.675	1.35	4.39773	2.04	3.25203	0	16.2602	69.9187	0	8.13008	0.813008	4.3
41	35.6564	5.08	0.795	3.085	2.64	0	0	12.1212	86.3636	0	1.51515	0	7.125
64	32.2979	5.555	1.825	3.32091	0.9	2.8169	0	0.704225	94.3662	0	2.11268	0	134
50	30.6247	4.23	1.19	2.57636	1.02	0	2.83019	8.49057	80.1887	0.943396	6.60377	0	9.44444
61	24.6355	5.305	1.48	3.30909	1.135	4.7619	0	17.4603	76.1905	0	0	1.5873	4.36364
50	30.4122	5.96	1.02	4.02636	2.01	2.65487	0.884956	15.9292	78.7611	0	1.76991	0	4.94444
60	32.477	4.765	1.205	2.86909	1.52	4.54545	0	16.6667	77.2727	1.51515	0	0	4.63636
35	30.8596	5.18	1.215	3.48091	1.065	2.11268	0	2.11268	94.3662	0	1.40845	0	44.6667
	age	BMI	TC	HDL-C	LDL-C	TG	Actinobacteria	Aquificae	Bacteroidetes	Firmicutes	Fusobacteria	Proteobacteria	Verrucomicrobia	F/B
age		0.94287	0.82962	0.0019234	0.44555	0.58158	0.61333	0.42386	0.78781	0.76678	0.44637	0.45029	0.23404	0.87184
BMI	-0.0221		0.50531	1	0.33439	0.64105	0.40941	0.40042	0.8445	0.74753	0.92321	0.38223	0.44146	0.90072
TC	-0.066299	0.2033		0.48205	1.6318e-07	0.40941	0.53451	0.094391	0.12233	0.10706	0.71695	0.30392	0.50305	0.074329
HDL-C	0.77349	0	0.21429		0.80276	0.23411	0.42552	0.066383	0.95738	0.97865	0.49515	0.61726	0.31146	0.90072
LDL-C	-0.23205	0.29121	0.96154	0.076923		0.64755	0.76118	0.23298	0.21586	0.16421	0.68089	0.23172	0.62798	0.14975
TG	-0.16874	-0.14305	0.25034	-0.35488	0.1403		0.93948	0.56805	0.14053	0.29604	0.79036	0.91714	0.84682	0.10018
Actinobacteria	0.15491	-0.25034	0.18982	0.24209	0.093535	-0.023416		0.18799	0.025751	0.02998	0.54696	0.097054	0.55109	0.032226
Aquificae	-0.24293	-0.25502	-0.48319	-0.52345	-0.35568	-0.17473	-0.38977		0.18048	0.6298	0.88296	0.28674	0.84818	0.18048
Bacteroidetes	-0.082874	-0.06044	0.45055	-0.016484	0.36813	0.43191	0.61348	-0.39595		8.0641e-05	0.31769	0.32734	0.71695	7.7578e-09
Firmicutes	0.091287	0.099037	-0.46768	-0.0082531	-0.4099	-0.31405	-0.60055	0.14784	-0.87758		0.14085	0.87773	0.45586	1.0899e-05
Fusobacteria	-0.23164	-0.029724	-0.11147	-0.20807	-0.12633	0.081855	0.18417	0.045381	0.30096	-0.4316		0.48502	0.32961	0.40495
Proteobacteria	-0.2297	0.26465	0.30922	-0.15322	0.35658	0.032081	-0.47981	0.31984	-0.29529	-0.047424	0.21287		0.76423	0.50517
Verrucomicrobia	0.35493	-0.23408	0.20436	0.30467	0.14862	0.059531	0.18231	0.058996	0.11147	-0.22696	-0.29397	0.092308		0.65425
F/B	0.049725	0.038462	-0.51099	-0.038462	-0.42308	-0.47593	-0.59422	0.39595	-0.97802	0.91609	-0.25266	0.20336	-0.13748

## Sheet: CornSAFF
age	BMI	TC	HDL-C	LDL-C	TG	Actinobacteria	Aquificae	Bacteroidetes	Firmicutes	Fusobacteria	Proteobacteria	Verrucomicrobia	F/B
57	27.3909	5.34	1.285	3.29818	1.665	3.46821	1.7341	11.5607	80.3468	0	1.7341	0.578035	6.95
50	31.4	6.125	1.32	4.03227	1.7	3.97727	0	12.5	81.8182	0	1.13636	0.568182	6.54545
59	36.4525	6.28	1.15	3.68	3.19	5.46875	0.78125	13.2812	78.9062	0	0.78125	0	5.94118
56	26.8966	4.465	1.305	2.585	1.265	2.68199	1.53257	8.81226	78.5441	0	7.27969	0	8.91304
50	30.6247	4.08	1.275	2.47545	0.725	0.909091	2.72727	8.18182	86.3636	0	0.909091	0	10.5556
66	31.8457	4.72	1.37	2.71818	1.39	1.85185	0	7.40741	90.7407	0	0	0	12.25
57	31.4349	4.815	1.39	2.35909	2.345	2.63158	0	5.26316	92.1053	0	0	0	17.5
61	24.6355	5.255	1.38	3.39773	1.05	3.57143	0	9.52381	80.9524	0	4.7619	0.595238	8.5
50	30.4122	4.785	1.11	3.07955	1.31	1.36054	2.72109	8.84354	83.6735	0	2.04082	0	9.46154
55	26.324	5.36	1.525	3.45318	0.84	2.84091	0	13.6364	81.8182	0	0.568182	0	6
57	31.3906	7.32	1.025	5.27	2.255	2.22222	1.11111	10	84.4444	0	2.22222	0	8.44444
35	30.8596	4.97	1.3	3.15636	1.13	3.84615	0	17.9487	78.2051	0	0	0	4.35714
54	21.7845	5.395	1.72	3.31136	0.8	3.15789	0	14.7368	82.1053	0	0	0	5.57143
	age	BMI	TC	HDL-C	LDL-C	TG	Actinobacteria	Aquificae	Bacteroidetes	Firmicutes	Fusobacteria	Proteobacteria	Verrucomicrobia	F/B
age		0.47705	0.66409	0.7178	0.75891	0.15665	0.89962	0.58073	0.21038	0.60489	0	0.72779	0.48233	0.28293
BMI	0.21668		0.78895	0.19441	0.95738	0.0033267	0.94319	0.90747	0.35376	0.37814	0	0.30853	0.40495	0.43708
TC	0.13334	0.082418		0.88662	1.3976e-05	0.16798	0.030554	0.31153	0.016537	0.51654	0	1	0.4873	0.015349
HDL-C	0.11112	-0.38462	-0.043956		0.66761	0.22332	0.5533	0.0026469	0.7615	0.73395	0	0.11404	0.71695	0.81663
LDL-C	0.09445	-0.016484	0.91209	-0.13187		0.43708	0.046346	0.44372	0.016537	0.32422	0	0.47	0.29317	0.017792
TG	0.41669	0.74725	0.40659	-0.36264	0.23626		0.42618	0.9691	0.56558	0.8373	0	0.8779	0.86598	0.68079
Actinobacteria	0.038891	0.021978	0.5989	0.18132	0.56044	0.24176		0.1138	0.0095095	0.0051827	0	0.84944	0.10665	0.0037013
Aquificae	-0.16912	-0.035839	-0.30463	-0.75859	-0.23295	-0.011946	-0.45993		0.31153	1	0	0.054026	0.73277	0.33183
Bacteroidetes	-0.37225	-0.28022	0.64835	0.093407	0.64835	-0.17582	0.68681	-0.30463		0.023292	0	0.51115	0.80935	1.7507e-10
Firmicutes	0.15856	0.26685	-0.19807	0.10454	-0.29711	0.063274	-0.72352	0	-0.62173		0	0.35103	0.35921	0.010626
Fusobacteria	0	0	0	0	0	0	0	0	0	0		0	0	0
Proteobacteria	0.10704	-0.30644	0	-0.45965	0.22008	0.047358	-0.058501	0.54512	-0.20058	-0.28175	0		0.15092	0.56005
Verrucomicrobia	0.21415	-0.25266	0.21179	0.11147	0.31582	0.052018	0.46816	-0.10502	0.074311	-0.27719	0	0.42198		0.80935
F/B	0.32224	0.23626	-0.65385	-0.071429	-0.64286	0.12637	-0.74176	0.29268	-0.98901	0.67951	0	0.17829	-0.074311

## Sheet: FlaxSaff
age	BMI	TC	HDL-C	LDL-C	TG	Actinobacteria	Aquificae	Bacteroidetes	Firmicutes	Fusobacteria	Proteobacteria	Verrucomicrobia	F/B
57	27.3909	5.475	1.305	3.36545	1.77	2.7027	0.900901	11.7117	84.6847	0	0	0	7.23077
42	30.0926	4.495	0.91	1.91	3.685	0.925926	0	3.7037	94.4444	0	0.925926	0	25.5
64	32.2979	5.595	1.97	3.20227	0.93	1.08696	0	2.17391	93.4783	1.08696	1.08696	1.08696	43
54	26.9972	6.73	0.95	4.16636	3.55	2.10526	0	8.94737	86.8421	0.526316	0.526316	1.05263	9.70588
66	31.8457	5.06	1.34	3.08818	1.39	1.78571	0	14.2857	83.9286	0	0	0	5.875
61	24.6355	5.05	1.415	3.16	1.045	2.7027	0	14.8649	79.7297	0	2.7027	0	5.36364
55	26.324	5.13	1.425	3.17318	1.17	2.7972	1.3986	13.2867	80.4196	0	2.0979	0	6.05263
57	31.3906	6.825	1.13	5.05409	1.41	1.8018	0	9.00901	84.6847	0	2.7027	0	9.4
54	21.7845	4.875	1.4	3.01364	1.015	1.8018	0	18.9189	78.3784	0	0.900901	0	4.14286
	age	BMI	TC	HDL-C	LDL-C	TG	Actinobacteria	Aquificae	Bacteroidetes	Firmicutes	Fusobacteria	Proteobacteria	Verrucomicrobia	F/B
age		0.17758	0.4651	0.13234	0.60071	0.17758	0.9929	0.90278	0.74727	0.6764	0.80556	0.95112	0.80556	0.74727
BMI	0.49582		0.26958	0.80998	0.52063	0.74354	0.074272	0.58333	0.05032	0.046969	0.41667	0.73064	0.41667	0.05032
TC	0.27732	0.4		0.94839	0.00016534	0.84318	0.60071	0.83333	0.22982	0.44202	0.27778	0.79949	0.27778	0.22982
HDL-C	0.54624	-0.083333	-0.016667		0.84318	0.0013117	0.48201	0.58333	0.46299	0.2149	0.69444	0.41041	0.69444	0.46299
LDL-C	0.20169	0.23333	0.96667	-0.066667		0.70807	0.32597	0.69444	0.35858	0.57197	0.38889	0.71197	0.38889	0.35858
TG	-0.49582	0.11667	0.066667	-0.91667	0.13333		0.87048	0.88889	0.33626	0.14966	0.69444	0.38477	0.69444	0.33626
Actinobacteria	-0.0042373	-0.63027	0.20169	0.26892	0.36976	-0.067229		0.11111	0.20293	0.11625	0.61111	0.69963	0.61111	0.20293
Aquificae	-0.069043	-0.22822	0.091287	0.25104	0.18257	0.068465	0.69043		0.77778	0.69444	1	0.91667	1	0.77778
Bacteroidetes	0.12605	-0.66667	-0.43333	0.28333	-0.35	-0.36667	0.4706	0.11411		0.00016534	0.13889	0.93843	0.13889	5.5115e-06
Firmicutes	-0.16034	0.6862	0.29289	-0.46026	0.21758	0.5272	-0.56541	-0.18334	-0.96235		0.22222	0.72482	0.22222	0.00016534
Fusobacteria	0.11507	0.36515	0.50208	0.18257	0.38797	-0.18257	-0.25316	-0.28125	-0.63901	0.5271		0.94444	0.027778	0.13889
Proteobacteria	0.025424	-0.13446	0.10084	0.31094	0.14286	-0.32774	0.14831	-0.092057	-0.033615	-0.13502	-0.069043		0.94444	0.93843
Verrucomicrobia	0.11507	0.36515	0.50208	0.18257	0.38797	-0.18257	-0.25316	-0.28125	-0.63901	0.5271	1	-0.069043		0.13889
F/B	-0.12605	0.66667	0.43333	-0.28333	0.35	0.36667	-0.4706	-0.11411	-1	0.96235	0.63901	0.033615	0.63901
